# Supplementary material for: The Impact of Environmental and Housing Factors on the Distribution of Triatominae (Hemiptera, Reduviidae) in an Endemic Area of Chagas Disease in Puebla, Mexico
Source: Diseases. 2024 Oct 2;12(10):238. doi: 10.3390/diseases12100238 (PMC11506842; doi:10.3390/diseases12100238)
Supplement: Supplementary file 1 [file diseases-12-00238-s001.zip]

Archive with 1 entries (1 files):
- diseases-3161357-supplementary.pdf
